# Supplementary material for: Oral-Health-Related Quality of Life as Measured with the Child-OIDP Index and Oral Health Status in Spanish Adolescents
Source: Int J Environ Res Public Health. 2022 Sep 29;19(19):12450. doi: 10.3390/ijerph191912450 (PMC9564813; doi:10.3390/ijerph191912450)
Supplement: Supplementary file 1 [file ijerph-19-12450-s001.zip]

Archive with 1 entries (1 files):
- ijerph-1932941-supplementary.pdf
